# Supplementary material for: Individual and interactive effects of drought and heat on leaf physiology of seedlings in an economically important crop
Source: AoB Plants. 2016 Dec 23;9(1):plw090. doi: 10.1093/aobpla/plw090 (PMC5391698; doi:10.1093/aobpla/plw090)
Supplement: Supplementary Data [file plw090_Supp.zip]

Archive with 2 entries (2 files):
- Supporting Information Table S1 Raw data from the MS.csv
- Supporting information Figures S1 and S2.docx
