# Supplementary material for: Individual and interactive effects of drought and heat on leaf physiology of seedlings in an economically important crop
Source: AoB Plants. 2016 Dec 23;9(1):plw090. doi: 10.1093/aobpla/plw090 (PMC5391698; doi:10.1093/aobpla/plw090)
Supplement: Supplementary Data [file plw090_Supp.zip › Supporting Information Table S1 Raw data from the MS.csv]

Days	Plant	Treatment	Asat	gs	Ci	E	Ci/Ca	VpdL	Tair	Tleaf	WUE	Vcmax
0	24	AD	11.500	0.330	316.000	3.750	0.820	1.240	26.980	28.190	35.170	58.270
0	6	AD	11.200	0.250	301.000	2.550	0.780	1.080	26.640	28.560	44.980	61.470
0	15	AD	11.700	0.300	308.000	3.560	0.800	1.290	26.650	28.110	39.530	60.450
0	14	AD	11.100	0.320	319.000	3.490	0.820	1.180	26.420	27.700	35.240	53.600
0	16	HD	12.200	0.310	311.000	3.370	0.810	1.160	26.420	27.160	38.980	57.920
0	7	HD	10.900	0.300	315.000	3.890	0.820	1.400	26.440	27.560	36.450	52.720
0	17	HD	10.200	0.250	309.000	3.540	0.800	1.470	26.670	28.530	40.160	54.340
0	23	HD	9.550	0.230	311.500	2.500	0.800	1.120	26.310	27.380	40.860	46.010
0	10	AW	11.700	0.270	301.000	3.650	0.780	1.450	26.850	28.870	44.050	65.850
0	18	AW	11.100	0.270	309.000	2.760	0.800	1.070	26.710	28.400	40.660	58.510
0	19	AW	10.400	0.280	316.000	3.300	0.820	1.240	26.610	27.750	36.750	50.890
0	22	AW	10.600	0.300	317.000	3.440	0.820	1.220	26.600	27.840	35.100	52.080
0	1	HW	13.200	0.320	304.000	4.340	0.790	1.450	26.520	27.680	40.740	66.780
0	20	HW	9.020	0.240	316.000	2.850	0.810	1.260	26.340	27.270	38.060	42.520
0	5	HW	12.500	0.320	309.000	3.660	0.800	1.220	26.270	27.160	38.820	59.720
0	2	HW	12.100	0.320	311.000	4.290	0.810	1.440	26.390	27.200	37.460	57.620
9	6	AD	2.620	0.030	233.000	0.360	0.590	1.270	27.040	28.520	96.040	19.110
9	15	AD	0.090	0.010	365.400	0.110	0.910	1.780	27.030	30.490	14.320	0.460
9	14	AD	1.630	0.010	193.800	0.190	0.490	1.400	26.360	28.590	121.940	15.180
9	7	HD	0.430	0.000	966.100	0.020	0.350	1.350	26.450	28.710	157.110	0.950
9	17	HD	5.300	0.040	146.400	0.550	0.380	1.480	26.990	29.840	145.870	88.320
9	23	HD	1.200	0.010	249.800	0.150	0.630	1.090	26.410	27.160	88.140	7.180
9	16	HD	0.290	0.000	293.600	0.070	0.730	1.440	26.460	28.780	61.170	1.680
9	10	AW	9.140	0.120	250.200	2.430	0.640	2.050	27.020	29.800	76.840	68.860
9	19	AW	10.200	0.180	280.800	3.190	0.730	1.840	26.890	29.020	57.300	62.720
9	22	AW	8.510	0.130	271.400	1.800	0.700	1.410	27.100	29.650	65.940	57.440
9	18	AW	9.540	0.150	271.400	1.960	0.700	1.360	26.970	29.490	64.910	63.520
9	20	HW	14.760	0.290	287.000	2.120	0.750	0.790	26.370	27.010	51.680	75.020
9	2	HW	9.170	0.100	227.800	1.120	0.590	1.150	26.400	28.010	94.130	65.480
9	5	HW	7.690	0.070	194.600	0.930	0.500	1.380	26.540	28.830	115.790	72.770
9	1	HW	9.820	0.190	292.000	2.920	0.750	1.580	26.500	28.100	51.340	53.560
11	14	AD	2.310	0.010	NA	0.140	NA	1.480	27.040	30.380	254.020	NA
11	15	AD	0.850	0.000	NA	0.020	NA	1.560	27.070	30.670	NA	NA
11	24	AD	0.580	0.000	NA	0.030	NA	1.470	27.110	30.330	300.000	NA
11	6	AD	3.950	0.020	60.580	0.360	0.150	1.830	29.170	32.020	204.030	NA
11	7	HD	1.780	0.030	259.800	1.570	0.650	5.540	41.730	42.880	66.170	60.340
11	17	HD	1.870	0.030	264.400	1.730	0.670	5.510	41.760	42.870	62.630	60.750
11	16	HD	1.710	0.030	280.000	2.030	0.710	5.790	41.940	43.570	51.050	54.160
11	23	HD	1.740	0.030	270.400	1.620	0.680	5.310	41.840	42.380	59.560	49.710
11	19	AW	9.460	0.170	287.000	2.030	0.740	1.220	26.830	29.240	55.350	57.870
11	10	AW	8.490	0.100	237.000	1.340	0.610	1.390	26.920	29.720	87.760	67.820
11	18	AW	9.760	0.090	261.200	1.090	0.670	1.230	26.890	29.210	73.060	66.160
11	22	AW	4.410	0.030	157.000	0.430	0.400	1.350	27.200	30.120	140.830	67.190
11	1	HW	9.110	0.360	322.800	9.970	0.840	2.940	41.290	38.850	25.300	122.030
11	5	HW	10.020	0.410	321.000	11.100	0.840	2.930	41.430	39.190	24.370	140.630
11	2	HW	6.880	0.210	308.400	8.360	0.800	4.050	41.960	41.280	32.920	131.670
11	20	HW	7.620	0.200	298.800	7.880	0.770	4.030	41.780	41.070	38.650	150.200
13	14	AD	1.680	0.010	84.740	0.130	0.210	1.410	26.810	29.690	189.940	144.720
13	15	AD	2.690	0.020	132.400	0.230	0.340	1.300	26.840	29.340	159.030	50.850
13	24	AD	0.480	0.010	239.400	0.070	0.600	1.290	26.780	28.960	95.570	3.550
13	23	HD	2.260	0.040	270.600	2.060	0.680	5.190	41.710	41.890	59.410	60.080
13	17	HD	1.380	0.020	262.400	1.270	0.660	5.550	41.620	42.720	63.390	44.400
13	16	HD	0.870	0.010	268.800	0.890	0.670	5.800	41.640	42.920	60.170	27.480
13	7	HD	1.510	0.020	249.800	1.200	0.630	5.410	41.550	42.370	71.730	51.670
13	22	AW	11.640	0.210	285.200	2.980	0.740	1.450	26.850	29.020	54.750	70.360
13	18	AW	10.120	0.130	251.800	1.520	0.650	1.180	26.780	29.120	77.850	71.050
13	10	AW	9.590	0.080	177.600	1.040	0.460	1.330	26.840	29.700	124.200	113.800
13	19	AW	7.470	0.080	231.400	0.980	0.590	1.220	26.840	29.260	92.890	58.920
13	2	HW	7.720	0.240	306.200	7.870	0.790	3.670	41.290	39.750	34.990	124.250
13	20	HW	6.760	0.150	284.300	6.240	0.730	4.210	41.400	40.870	47.630	141.770
13	1	HW	9.310	0.320	317.000	9.210	0.820	3.010	41.040	38.420	28.890	122.210
13	5	HW	8.010	0.180	288.800	6.870	0.750	3.890	41.200	40.140	45.110	148.930
15	24	AD	0.250	0.000	99.950	0.020	0.250	1.180	26.970	29.910	179.530	10.700
15	6	AD	0.300	0.000	103.000	0.020	0.260	1.200	27.000	30.000	179.530	11.940
15	15	AD	0.150	0.000	96.000	0.010	0.230	1.170	26.500	29.500	179.530	6.800
15	23	HD	0.370	0.010	316.200	0.580	0.790	4.790	42.010	43.390	33.140	8.990
15	16	HD	0.440	0.010	299.400	0.570	0.750	5.130	41.990	44.060	42.480	12.980
15	7	HD	0.550	0.010	277.800	0.540	0.700	5.150	41.860	43.880	56.330	18.640
15	17	HD	0.260	0.010	306.000	0.380	0.770	5.240	41.800	43.520	38.650	6.790
15	18	AW	9.210	0.130	261.600	1.570	0.670	1.220	27.180	30.020	70.480	67.130
15	22	AW	13.700	0.120	192.800	1.440	0.500	1.180	27.230	29.960	111.560	148.000
15	10	AW	8.410	0.170	297.000	2.000	0.760	1.230	27.260	29.800	50.470	51.970
15	1	HW	6.110	0.210	321.700	6.490	0.830	3.110	41.680	40.980	28.650	104.940
15	5	HW	0.190	0.010	342.200	0.670	0.860	4.980	42.100	43.700	15.180	4.100
15	20	HW	8.370	0.300	318.200	9.300	0.820	3.250	41.200	39.250	28.180	119.740
15	2	HW	4.250	0.080	286.600	3.390	0.730	3.940	41.830	42.100	51.280	103.600
16	6	AD	1.540	0.020	243.400	0.310	0.610	1.760	26.880	29.090	90.260	11.220
16	15	AD	1.040	0.010	242.600	0.200	0.610	1.740	26.870	28.970	91.520	7.510
16	24	AD	0.380	0.010	318.400	0.170	0.800	1.840	26.870	29.250	44.020	2.110
16	14	AD	1.770	0.010	199.000	0.300	0.500	1.920	26.840	29.540	117.890	17.450
16	16	HD	0.150	0.010	340.000	0.410	0.850	4.860	41.240	41.410	18.330	2.430
16	7	HD	0.740	0.010	225.200	0.430	0.560	5.050	41.310	41.850	92.010	29.960
16	17	HD	0.300	0.010	309.600	0.400	0.770	4.830	41.190	41.310	38.310	5.720
16	23	HD	0.890	0.020	282.200	0.820	0.710	4.850	41.500	41.480	55.210	20.540
16	22	AW	9.870	0.140	263.200	2.260	0.680	1.600	26.780	28.970	69.330	64.950
16	10	AW	7.880	0.160	297.400	2.430	0.760	1.550	26.780	28.850	49.530	44.860
16	18	AW	6.100	0.090	270.000	1.660	0.690	1.830	26.850	29.680	67.910	41.520
16	19	AW	6.180	0.290	346.000	3.400	0.890	1.240	26.800	28.020	21.250	28.250
16	5	HW	6.140	0.160	305.200	6.390	0.780	3.860	41.520	40.590	37.360	109.860
16	20	HW	0.840	0.010	272.000	0.760	0.680	5.190	41.470	42.280	60.520	23.350
16	1	HW	7.930	0.270	318.000	8.010	0.820	3.080	41.220	39.110	29.660	111.780
16	2	HW	5.190	0.080	267.000	2.930	0.680	3.560	40.960	38.870	65.030	94.240
17	14	AD	0.140	0.000	439.800	0.080	NA	1.870	27.000	30.900	NA	0.630
17	24	AD	0.150	0.000	406.600	0.070	NA	1.500	26.970	29.510	NA	0.660
17	6	AD	2.150	0.030	253.250	0.340	0.640	1.300	27.050	28.890	84.530	14.650
17	15	AD	1.990	0.020	247.400	0.330	0.620	1.410	27.030	29.320	88.050	14.530
17	23	HD	0.130	0.020	388.200	0.790	0.970	3.100	41.500	41.000	NA	1.680
17	7	HD	0.120	0.010	376.800	0.400	0.940	5.450	41.340	42.010	NA	1.810
17	16	HD	0.150	0.010	349.600	0.640	0.880	4.770	40.860	40.630	12.000	2.200
17	10	AW	10.240	0.160	270.800	1.850	0.700	1.190	26.910	29.310	65.140	67.240
17	8	AW	12.020	0.220	284.200	2.290	0.740	1.090	26.960	29.100	55.140	73.390
17	22	AW	8.650	0.140	280.000	1.730	0.720	1.230	27.050	29.570	61.260	55.970
17	19	AW	9.000	0.140	272.800	1.860	0.700	1.350	27.050	29.900	64.810	61.740
17	5	HW	2.670	0.090	318.670	3.940	0.810	4.310	41.190	40.410	30.010	43.490
17	1	HW	4.880	0.100	284.800	4.070	0.730	4.120	41.040	39.950	50.720	90.820
17	20	HW	0.750	0.020	304.600	1.000	0.760	4.990	41.150	41.120	39.640	14.450
17	2	HW	5.250	0.090	277.400	3.760	0.710	3.930	40.910	39.320	56.280	94.370
19	24	AD	0.800	0.010	227.400	0.150	0.570	1.820	26.500	29.010	101.580	6.260
19	14	AD	1.030	0.010	201.600	0.160	0.500	1.750	26.460	28.590	118.000	9.090
19	6	AD	4.740	0.040	215.400	0.790	0.550	1.730	26.660	28.980	105.430	39.800
19	15	AD	0.660	0.010	252.800	0.130	0.630	1.710	26.500	28.470	86.090	4.340
19	16	HD	1.080	0.010	131.200	0.140	0.330	2.090	27.130	30.520	161.080	24.640
19	7	HD	0.460	0.010	239.400	0.110	0.600	2.040	27.200	30.330	92.440	3.890
19	23	HD	0.580	0.010	298.200	0.190	0.750	1.810	27.140	29.370	56.560	3.450
19	17	HD	0.820	0.010	254.400	0.230	0.640	2.210	27.150	30.980	83.160	6.800
19	18	AW	7.400	0.130	286.600	1.680	0.740	1.320	26.680	29.010	57.660	44.460
19	19	AW	7.720	0.120	276.800	1.640	0.710	1.360	26.640	29.110	63.560	48.590
19	22	AW	8.550	0.110	257.200	1.480	0.660	1.310	26.520	28.610	75.550	55.990
19	10	AW	8.290	0.160	296.000	2.070	0.760	1.310	26.520	28.700	51.160	46.840
19	5	HW	1.360	0.020	293.100	0.410	0.740	1.940	27.050	30.480	57.860	9.070
19	20	HW	0.110	0.010	360.800	0.140	0.900	2.070	27.230	31.030	15.990	0.590
19	1	HW	1.000	0.020	293.400	0.360	0.730	2.030	27.230	31.170	57.860	7.070
19	2	HW	1.900	0.020	212.930	0.290	0.530	1.670	27.080	30.260	111.730	18.470
21	6	AD	5.600	0.080	265.200	1.530	0.680	1.900	26.740	28.730	70.030	35.790
21	14	AD	6.270	0.090	261.000	1.590	0.670	1.860	26.500	28.210	73.460	38.970
21	24	AD	1.110	0.020	293.800	0.380	0.740	1.930	26.510	28.080	57.660	6.030
21	15	AD	5.910	0.110	290.600	1.700	0.740	1.600	26.520	27.490	55.770	30.840
21	16	HD	3.030	0.030	221.000	0.740	0.560	2.390	27.120	30.390	100.400	28.340
21	7	HD	2.240	0.030	239.400	0.610	0.600	2.370	27.160	30.580	89.390	19.230
21	17	HD	3.230	0.040	255.400	0.900	0.650	2.150	27.270	29.540	79.070	23.200
21	23	HD	2.350	0.030	255.000	0.600	0.640	2.020	27.230	29.140	80.950	16.270
21	19	AW	7.930	0.120	269.800	2.000	0.690	1.680	26.440	27.280	66.100	43.940
21	10	AW	7.500	0.120	260.000	1.800	0.650	1.600	26.510	27.360	65.220	43.510
21	18	AW	8.100	0.140	276.000	2.120	0.690	1.800	26.480	27.290	57.860	43.850
21	2	HW	3.910	0.050	264.000	1.170	0.670	2.130	27.320	30.480	72.860	29.450
21	5	HW	1.360	0.020	260.800	0.430	0.660	2.360	27.080	30.460	77.420	10.350
21	1	HW	2.010	0.030	272.400	0.580	0.690	2.000	27.120	29.340	70.490	13.130
22	15	AD	5.970	0.080	258.400	1.500	0.660	1.880	26.420	27.860	75.030	36.390
22	6	AD	6.890	0.150	302.600	2.360	0.780	1.640	26.400	27.100	46.870	33.450
22	24	AD	8.040	0.140	284.800	2.590	0.730	1.850	26.600	28.200	56.650	45.440
22	17	HD	5.450	0.070	251.800	1.700	0.640	2.400	26.750	29.410	77.690	39.320
22	23	HD	4.050	0.050	249.300	1.160	0.630	2.250	26.730	28.610	81.940	27.480
22	16	HD	5.240	0.060	239.400	1.450	0.610	2.380	26.700	29.220	87.070	39.440
22	7	HD	5.120	0.070	263.800	1.510	0.670	2.110	26.710	28.390	72.500	31.950
22	1	HW	1.870	0.020	237.000	0.560	0.600	2.660	26.820	29.810	90.970	15.110
22	20	HW	2.850	0.030	239.800	0.820	0.610	2.510	26.800	29.320	88.480	21.640
22	2	HW	5.870	0.100	279.400	2.000	0.710	2.080	26.800	28.020	61.210	33.320
22	5	HW	2.400	0.030	263.000	0.820	0.660	2.450	26.770	29.040	74.710	15.900
22	8	AW	8.600	0.140	273.000	2.100	0.700	1.680	26.440	27.280	61.430	47.050
22	10	AW	7.500	0.120	265.000	1.800	0.660	1.600	26.260	27.140	62.500	41.850
22	18	AW	8.300	0.130	285.000	2.120	0.710	1.800	26.280	27.180	63.850	43.080
